# Supplementary material for: The Impact of Reconstruction Methods, Phylogenetic Uncertainty and Branch Lengths on Inference of Chromosome Number Evolution in American Daisies (Melampodium, Asteraceae)
Source: PLoS One. 2016 Sep 9;11(9):e0162299. doi: 10.1371/journal.pone.0162299 (PMC5017664; doi:10.1371/journal.pone.0162299)
Supplement: S1 Table — Chromosome numbers of polyploid cytotypes (not used in this study) are given in parentheses. Collection details are given in the following format: Locality and year; Collector (Herbarium: Collection Number); herbaria are WU and MEXU, unless otherwise indicated. The outgroup taxa were used for rooting of phylogenetic trees obtained with MrBayes, but were removed from chromosome number reconstruction. (XLSX) [file pone.0162299.s004.xlsx]

## Sheet: TABLE S1
Table S1. Species names, chromosome numbers, localities, voucher numbers and GenBank accession numbers of the analyzed taxa.
Taxon				Chromosome Numbera	Accession	Collection Detailsb	GenBank Accession Numbers
							ITS	matK
Melampodium
	Sect. Melampodium
		Ser. Melampodium
			M. americanum L.	2n = 20	1	México: Michoacán, 2005; TS, JV, CR & IC (18592)	FJ696977	FJ697080
					2	México: Colima, 2005; TS, JV, CR & IC (18609)	FJ696978	-
							FJ696979
			M. diffusum Cass.	2n = 20		México: Oaxaca, 2005; TS, JV, CR & IC (18666)	FJ696975	FJ697082
			M. linearilobum DC.	2n = 20		México: Oaxaca, 2005; TS, JV, CR & IC (18661)	FJ696982	FJ697089
			M. longipes (A.Gray) B.L.Rob.	2n = 20		México: Nayarit, 2005; TS, JV, CR & IC (18621)	FJ696985	FJ697086
			M. pilosum Stuessy	2n = 20		México: Michoacán, 2005; TS, JV, CR & IC (18590)	FJ696980	FJ697085
		Ser. Leucantha
			M. cinereum DC. var. cinereum	2n = 20 (40)		USA: Texas, Frio Co, 2005; TS & CR (18688A)	FJ697006	FJ697101
			M. cinereum DC. var. hirtellum Stuessy	2n = 20 (40)		México: Nuevo León, 2006; TS, JV, CR & CB (19061)	FJ697014	FJ697105
			M. cinereum DC. var. ramosissimum (DC.) A.Gray	2n = 20		México: Tamaulipas, 2006; TS, JV & CB (19063)	FJ697016	FJ697106
			M. leucanthum Torr. & A.Gray	2n = 20 (40)		USA: Arizona, Yavapai Co, 2006; CR & ML (18808)	FJ697003	FJ697109
		Ser. Cupulata
			M. appendiculatum B.L.Rob.	2n = 20		México: Sonora, 2006; TS, JV & CB (19046)	FJ697030	FJ697116
			M. cupulatum A.Gray	2n = 20		México: Sinaloa, 2006; TS, JV & CB (19044)	FJ697031	FJ697114
			M. rosei B.L.Rob.	2n = 20	1	México: Sinaloa, 2006; TS, JV & CB (19043)	FJ697023	FJ697122
							FJ697024
					2	México: Sinaloa, 2006; TS, JV, CB & EO (19025)	FJ697026	–
			M. sinuatum Brandegee	2n = 20		México: Baja California, 2006; TS & JV (19037)	FJ697029	FJ697136
			M. tenellum Hook.f. & Arn.	2n = 20		México: Nayarit, 2006; TS, JV, CB & EO (19023)	FJ697027	FJ697118
		Ser. Glabribracteata
			M. glabribracteatum Stuessy	2n = 20		México: Oaxaca, 2005; TS, JV, CR & IC (18654)	FJ696989	FJ697100
		Ser. Longipila
			M. longipilum B.L.Rob.	2n = 20		México: Oaxaca, 2005; TS, JV, CR & IC (18653)	FJ696974	FJ697120
	Sect. Bibractiaria
			M. repens Sessé & Moc.	2n = 28 (56)		México: Morelos, 2005; TS, JV, CR & IC (18563)	FJ697059	FJ697147
	Sect. Zarabellia
		Ser. Zarabellia
			M. longifolium Cerv. ex Cav.	2n = 18		México: Oaxaca, 2005; TS, JV, CR & IC (18629)	FJ697068	FJ697142
			M. mimulifolium B.L.Rob.	2n = 18		México: Oaxaca, 2005; TS, JV, CR & IC (18656)	FJ697069	FJ697144
		Ser. Tribracteata
			M. gracile Less.	2n = 18		México: Michoacán, 2005; TS, JV, CR & IC (18586)	FJ697072	FJ697162
			M. microcephalum Less.	2n = 18	1	México: Oaxaca, 2005; TS, JV, CR & IC (18651)	FJ697070	FJ697161
					2	México: Sinaloa, 2006; TS, JV, CB & EO (19030)	FJ697071	FJ697160
	Sect. Rhizomaria
			M. montanum Benth. var. montanum	2n = 22		México: Oaxaca, 2005; TS, JV, CR & IC (18640)	FJ696967	FJ697153
			M. montanum Benth. var. viridulum Stuessy	2n = 22	1	México: Oaxaca, 2005; TS, JV, CR & IC (18646)	-	FJ697154
					2	México: Oaxaca, 2005; TS, JV, CR & IC (18655)	FJ696969	-
	Sect. Glabrata
			M. glabrum S.Watson	2n = 22		México: Michoacán, 2005; TS, JV, CR & IC (18624)	FJ697035	FJ697125
	Sect. Nutantes
			M. nutans Stuessy	2n = 22	1	México: Michoacán, 2005; TS, JV, CR & IC (18591)	-	FJ697124
					2	México: Oaxaca, 2005; TS, JV, CR & IC (18664)	FJ697033	FJ697123
	Sect. Alcina
			M. perfoliatum Kunth	2n = 22		México: Oaxaca, 2005; TS, JV, CR & IC (18652)	FJ697037	FJ697150
	Sect. Serratura (x = 12)
			M. dicoelocarpum B.L.Rob. (2x, 4x)	2n = 24 (46)		México: Michoacán, 2005; TS, JV, CR & IC (18588)	FJ697039	FJ697134
			M. divaricatum (Rich. in Pers.) DC.	2n = 24	1	México: Michoacán, 2005; TS, JV, CR & IC (18594)	FJ697044	FJ697131
					2	México: Michoacán, 2005; TS, JV, CR & IC (18601)	FJ697045	–
			M. tepicense B.L.Rob.	2n = 24		México: Nayarit, 2005; TS, JV, CR & IC (18615)	FJ697047	FJ697137
Acanthospermum
			A. australe (Loefl.) Kuntze	2n = 22		Rauscher, 2002.	AF465844	–
			A. hispidum DC.	2n = 22		Argentina: Jujuy, 1993; TS & JM (WU: 12956)	FJ696965	FJ789804
			A. microcarpum B.L.Rob.	2n = 22		Rauscher, 2002.	AF465845	–
Lecocarpus
			L. lecocarpoides (B.L.Rob. & Greenm.) Cronquist & Stuessy	2n = 22		Ecuador: Galápagos, Osborn, 2001; CSB & HA (DK: Lam1)	–	FJ697078
			L. pinnatifidus Decne.	2n = 22		Ecuador: Galápagos, Floreana, 2001; CSB & HA (DK: Lam6)	–	FJ697075
			L. sp.	2n = 22		Ecuador: Galápagos; HA (DK & WU: s. n.)	FJ696966	–
Outgroupsc
Galinsoga parviflora Cav.						México: México, 2006; TS, JV, CB & EO (19004)	FJ696962	FJ697076
Milleria quinqueflora L.						México: Jalisco, 2006; TS, JV, CB & EO (19016)	FJ696961	FJ697077
Chromosome numbers of polyploid cytotypes (not used in this study) are given in parentheses.
Collection details are given in the following format: Locality and year; Collector (Herbarium: Collection Number). -- Abbreviations for collectors: CB, C. Blöch; CR, C.A. Rebernig; CSB, Camilla Sønderberg Brok, EO, E. Ortiz B.; HA, H. Adsersen; IC, I. Calzada; JM, J.M. Morales; JV, J.L.Villaseñor;ML, M. Lenko; TS, T.F. Stuessy. -- Herbaria are WU and MEXU, unless otherwise indicated.
The outgroup taxa were used for rooting of phylogenetic trees obtained with MrBayes, but were removed from chromosome number reconstruction
