# Supplementary material for: The Impact of Reconstruction Methods, Phylogenetic Uncertainty and Branch Lengths on Inference of Chromosome Number Evolution in American Daisies (Melampodium, Asteraceae)
Source: PLoS One. 2016 Sep 9;11(9):e0162299. doi: 10.1371/journal.pone.0162299 (PMC5017664; doi:10.1371/journal.pone.0162299)
Supplement: S2 Table — Each data set (ITS-B—nuclear sequence data analyzed using BEAST; ITS-MB—nuclear sequence data set analyzed using MrBayes; matK-B—plastid sequence data analyzed using BEAST; matK-MB—plastid sequence data analyzed using MrBayes) has been analyzed under each of eight models implemented in ChromEvol 2. The best supported model has been compared against the models including a dependency of dysploid change on chromosome number (LRND—Linear Rate—No Duplication; LRD—Linear Rate—Duplication only; LRDD—Linear Rate—identical Demi-duplication and Duplication; LRDE—Linear Rate—Demi-duplication Estimated; see main text for details). (XLSX) [file pone.0162299.s005.xlsx]

## Sheet: TABLE S2
Table S2. Minimum and maximum ΔAICs of the Linear Rate models against the best model.
Dataset	Modelsb
	LRND vs Best	LRD vs Best	LRDD vs Best	LRDE vs Best
ITS-B	1.1558	3.1557	1.11	1.5842
	16.2286	14.1964	11.0943	13.5169
ITS-MB	2.6665	4.665	3.147	3.783
	9.8039	11.8039	8.0104	14.5438
matK-B	1.217	3.217	1.9047	3.9548
	13.1447	15.1443	13.9804	13.6112
matK-MB	1.4738	3.4738	3.0314	3.2227
	10.9759	12.9759	9.4655	11.7512
Each data set (ITS-B – nuclear sequence data analyzed using BEAST; ITS-MB – nuclear sequence data set analyzed using MrBayes; matK-B – plastid sequence data analyzed using BEAST; matK-MB – plastid sequence data analyzed using MrBayes) has been analyzed under each of eight models implemented in ChromEvol 2. The best supported model has been compared against the models including a dependency of dys…
