# Supplementary material for: The Impact of Reconstruction Methods, Phylogenetic Uncertainty and Branch Lengths on Inference of Chromosome Number Evolution in American Daisies (Melampodium, Asteraceae)
Source: PLoS One. 2016 Sep 9;11(9):e0162299. doi: 10.1371/journal.pone.0162299 (PMC5017664; doi:10.1371/journal.pone.0162299)
Supplement: S3 Table — Each data set (abbreviations as in S2 Table) has been analyzed under each of three models implemented in BayesTraits 2. The best supported model has been compared against the multi-rate model (see main text for details). (XLSX) [file pone.0162299.s006.xlsx]

## Sheet: TABLE S3
Table S3. Minimum and maximum ΔAICs of the Multi-Rate model against the best model.
Dataset	Multi-Rate vs Best
ITS-B	7.2998
	12.4416
ITS-MB	4.3082
	10.5679
matK-B	8.0026
	12.8234
matK-MB	6.2381
	12.1481
Each data set (abbreviations as in Table S2) has been analyzed under each of three models implemented in BayesTraits 2. The best supported model has been compared against the multi-rate model (see main text for details).
