# Supplementary material for: The Impact of Reconstruction Methods, Phylogenetic Uncertainty and Branch Lengths on Inference of Chromosome Number Evolution in American Daisies (Melampodium, Asteraceae)
Source: PLoS One. 2016 Sep 9;11(9):e0162299. doi: 10.1371/journal.pone.0162299 (PMC5017664; doi:10.1371/journal.pone.0162299)
Supplement: S4 Table — Each data set (abbreviations as in S2 Table) has been analyzed in a Bayesian framework under each of three models implemented in BayesTraits 2; models have been compared using BayesFactors. (XLSX) [file pone.0162299.s007.xlsx]

## Sheet: TABLE S4
Table S4. Model comparison of One-rate, Two-Rate and Multi-Rate model used in a Bayesian analysis (BI).
Dataset	Harmonic Mean				Bayes Factor
	One-Rate	Two-Rate	Multi-Rate		Two-Rate vs One-Rate	Multi-Rate vs One-Rate
ITS-B	-25.21	-25.6726	-26.7493		-0.925332	-3.07873
ITS-MB	-25.5727	-26.1501	-26.6295		-1.15493	-2.11368
matK-B	-23.0327	-23.7422	-24.4388		-1.41902	-2.81214
matK-MB	-23.7764	-24.2891	-24.9716		-1.02544	-2.39044
Each data set (abbreviations as in Table S2) has been analyzed in a Bayesian framework under each of three models implemented in BayesTraits 2; models have been compared using BayesFactors.
