# Supplementary material for: The Impact of Reconstruction Methods, Phylogenetic Uncertainty and Branch Lengths on Inference of Chromosome Number Evolution in American Daisies (Melampodium, Asteraceae)
Source: PLoS One. 2016 Sep 9;11(9):e0162299. doi: 10.1371/journal.pone.0162299 (PMC5017664; doi:10.1371/journal.pone.0162299)
Supplement: S5 Table — Each data set (abbreviations as in S2 Table) has been analyzed in a Bayesian framework using reversible jump implemented in BayesTraits 2. Number of rate classes, given as mean (range), and the number of rates being 0, given as mean (range), provide information on model uncertainty. The proportion of the focal rate (given as ancestral chromosome number → derived chromosome number) provides information on the importance of the respective rates; values in bold are proportions smaller than 0.05. (XLSX) [file pone.0162299.s008.xlsx]

## Sheet: TABLE S5
Table S5. Number of rate classes, number of rates being zero and distribution of rates in rate class zero from the Bayesian Reversible-Jump (BT-RJ) analyses.
Dataset	Number of Rate Classes	Number of Rates Being Zero	Proportion of the Focal Rate Being in Rate Class Zero
			9 → 10	9 → 11	9 → 12	9 → 14	10 → 9	10 → 11	10 → 12	10 → 14	11 → 9	11 → 10	11 → 12	11 → 14	12 → 9	12 → 10	12 → 11	12 → 14	14 → 9	14 → 10	14 → 11	14 → 12
ITS-B	2.78 (1--7)	5.16 (0--15)	0.286971	0.244697	0.284156	0.270029	0.3767	0.332956	0.417564	0.411794	0.07377	0.0716144	0.125847	0.192639	0.271502	0.303739	0.27206	0.229904	0.238239	0.265819	0.254796	0.234928
ITS-MB	2.65 (1--7)	5.86 (0--16)	0.326601	0.298187	0.328434	0.285204	0.486357	0.461832	0.533014	0.519658	0.103509	0.0778733	0.118337	0.193898	0.277977	0.321929	0.285023	0.287539	0.207981	0.257626	0.247146	0.246658
matK-B	2.77 (1--7)	5.26 (0--15)	0.311457	0.252803	0.283103	0.2844	0.394621	0.337862	0.402208	0.395806	0.110569	0.113699	0.143028	0.198072	0.275887	0.299448	0.250702	0.208013	0.255693	0.268462	0.247579	0.225149
matK-MB	2.77 (1--7)	5.27 (0--15)	0.318074	0.279887	0.301137	0.292144	0.402352	0.385236	0.405118	0.40123	0.0299222	0.0444233	0.09479	0.117743	0.309061	0.318778	0.300737	0.254832	0.25917	0.272434	0.260619	0.226651
Each data set (abbreviations as in Table S2) has been analyzed in a Bayesian framework using reversible jump implemented in BayesTraits 2. Number of rate classes, given as mean (range), and the number of rates being 0, given as mean (range), provide information on model uncertainty. The proportion of the focal rate (given as ancestral chromosome number →derived chromosome number) provides informa…
