# Supplementary material for: The Impact of Reconstruction Methods, Phylogenetic Uncertainty and Branch Lengths on Inference of Chromosome Number Evolution in American Daisies (Melampodium, Asteraceae)
Source: PLoS One. 2016 Sep 9;11(9):e0162299. doi: 10.1371/journal.pone.0162299 (PMC5017664; doi:10.1371/journal.pone.0162299)
Supplement: S6 Table — Node-wise reconstruction precision, RPn, has been calculated for those nodes (C0 to C23) present in at least 95% of posterior trees per analysis and data set (abbreviations of data sets as in S2 Table) by integrating over the input trees (integrated RPn). For each of these nodes, the proportion of trees, where node-wise reconstruction precision is at or above a certain threshold (0.9 and 0.95, respectively), has been recorded (individual RPn). If low integrated reconstruction precision is due to to ambiguous reconstructions in the input trees (resulting in small RPns in each tree), a close correlation between integrated and individual RPn is expected. If low integrated reconstruction precision is due to to unambiguous but contradicting reconstructions in the input trees (resulting in RPns close to 1 in each tree), no correlation between integrated and individual RPn is expected. These expectations have been tested using Pearson’s correlation coefficients. (XLSX) [file pone.0162299.s009.xlsx]

## Sheet: TABLE S6
Table S6. Correlation between integrated node-wise reconstruction precision (RPn) and individual reconstruction precision.
Dataset	Node	Maximum Parsimony				Maximum Likelihood using ChromEvol (ML-CE)				Maximum Likelihood using BayesTraits (ML-BT)				Bayesian Reversible Jump (BI-RJ)
		integrated RPn	individual RPn			integrated RPn	individual RPn			integrated RPn	individual RPn			integrated RPn	individual RPn
			≥ 0.9	≥ 0.95			≥ 0.9	≥ 0.95			≥ 0.9	≥ 0.95			≥ 0.9	≥ 0.95
ITS-B	C0	0.810277	0.696889	0.696889		0.892747	0.690667	0.548444		0.633899	0.00866667	0.00111111		0.786193	0.46087	0.351147
	C1	1	1	1		0.998565	1	0.999556		0.999448	0.999556	0.999333		0.999624	0.999997	0.999974
	C2	1	1	1		0.997652	1	0.998444		0.99514	0.996667	0.994889		0.997861	0.999566	0.997444
	C3	1	1	1		0.999957	1	1		0.998657	0.998889	0.998		0.999436	0.999986	0.999878
	C4	1	1	1		0.954572	0.878363	0.643763		0.978762	0.983989	0.952857		0.991192	0.993816	0.972977
	C5	1	1	1		0.983077	0.99311	0.949767		0.934278	0.91687	0.370082		0.96828	0.943296	0.813586
	C6	1	1	1		0.999085	1	1		0.992319	0.995778	0.992444		0.99654	0.999838	0.997879
	C7	1	1	1		0.99996	1	1		0.997898	0.99777	0.99777		0.999287	0.999997	0.99996
	C8	1	1	1		0.999984	1	1		0.998986	0.999333	0.998444		0.999617	1	0.99999
	C9	1	1	1		0.999992	1	1		0.999247	0.999333	0.998889		0.999733	1	0.999988
	C10	1	1	1		0.984067	0.992365	0.950717		0.94899	0.947478	0.64137		0.975807	0.966699	0.878659
	C11	1	1	1		0.998705	1	1		0.989769	0.995556	0.988667		0.9953	0.999403	0.994981
	C12	1	1	1		0.999978	1	1		0.999156	0.999333	0.998667		0.999697	0.999929	0.999459
	C13	1	1	1		0.997858	1	1		0.983062	0.992667	0.976444		0.992036	0.997891	0.98477
	C14	1	1	1		0.999911	1	1		0.997486	0.998	0.998		0.999062	1	0.99991
	C15	1	1	1		0.999993	1	1		0.999108	0.998666	0.998222		0.999749	0.972681	0.970583
	C16	0.74098	0.585567	0.585567		0.814668	0.261841	0.036193		0.449883	0	0		0.59633	0.174526	0.117566
	C17	1	1	1		0.996464	0.999778	0.998444		0.996223	0.997778	0.997556		0.998231	0.985268	0.982937
	C18	0.936869	0.910251	0.910251		0.817949	0.399772	0.149203		0.485745	0	0		0.573526	0.148933	0.104862
	C19	1	1	1		0.927177	0.764444	0.551111		0.965067	0.977556	0.849778		0.985659	0.984639	0.946391
	C20	1	1	1		0.983988	0.985765	0.936388		0.968127	0.982429	0.884786		0.986753	0.989423	0.955923
	C21	1	1	1		0.999261	1	1		0.993675	0.997556	0.994222		0.997606	0.999849	0.998723
	C22	1	1	1		0.972476	0.970222	0.863333		0.996078	0.997556	0.996222		0.996795	0.998994	0.995388
Pearson's r			0.999757	0.999757			0.987426	0.98863			0.982859	0.930879			0.995652	0.985702
ITS-MB	C0	0.996667	0.994667	0.994667		0.999081	0.999778	0.999778		0.929419	0.851111	0.365111		0.88228	0.699454	0.574011
	C1	0.898472	0.837556	0.837556		0.870555	0.368889	0.0355556		0.413421	0	0		0.48904	0.0638444	0.0403222
	C2	1	1	1		0.999316	1	1		0.996503	0.997556	0.996889		0.99683	0.998573	0.994287
	C3	1	1	1		0.999243	1	1		0.999601	0.999556	0.999333		0.999505	0.999933	0.999741
	C4	1	1	1		0.939201	0.867556	0.461111		0.973373	0.979556	0.944222		0.980026	0.965094	0.901623
	C5	1	1	1		0.997918	1	1		0.985174	0.992222	0.983556		0.987527	0.991652	0.959347
	C6	1	1	1		0.999934	1	1		0.997353	0.997333	0.997333		0.998285	0.999796	0.998956
	C7	1	1	1		0.999995	1	1		0.999167	0.997996	0.997551		0.999604	0.999974	0.999907
	C8	1	1	1		0.999165	1	1		0.993019	0.997111	0.992889		0.994191	0.997859	0.98987
	C9	1	1	1		0.969219	0.994667	0.873556		0.849234	0.13	0.00266667		0.891443	0.613089	0.356337
	C10	1	1	1		0.999025	1	1		0.992499	0.996667	0.992444		0.993823	0.998276	0.989598
	C11	1	1	1		0.999964	1	1		0.997803	0.99753	0.997305		0.998606	0.999826	0.99912
	C12	1	1	1		0.999981	1	1		0.998707	0.998444	0.997778		0.999189	0.999483	0.999161
	C13	1	1	1		0.999998	1	1		0.999589	0.999774	0.999323		0.999727	0.998541	0.998383
	C14	1	1	1		0.999836	1	1		0.997075	0.997333	0.997111		0.997366	0.990758	0.986051
	C15	1	1	1		0.999994	1	1		0.999092	0.998663	0.998663		0.999473	0.995166	0.993857
	C16	0.942076	0.929524	0.929524		0.903556	0.680747	0.357048		0.559131	0.000222321	0		0.547186	0.113259	0.0772403
	C17	1	1	1		0.929379	0.781333	0.386222		0.959357	0.972222	0.828444		0.965345	0.925953	0.832829
	C18	1	1	1		0.98994	1	0.997777		0.959737	0.977768	0.820809		0.966846	0.93247	0.832624
	C19	1	1	1		0.999692	1	1		0.994456	0.997111	0.996222		0.995967	0.997815	0.992615
	C20	1	1	1		0.97646	0.995778	0.939778		0.99609	0.997333	0.996889		0.992493	0.990767	0.975701
Pearson's r			0.993537	0.993537			0.9474	0.985254			0.916461	0.855912			0.9875	0.941256
matK-B	C0	0.897917	0.836667	0.836667		0.880722	0.635556	0.516889		0.712082	0.105333	0.0213333		0.818306	0.555396	0.452508
	C1	1	1	1		0.825342	0.443111	0.329333		0.918922	0.769556	0.229778		0.944096	0.830559	0.666583
	C2	1	1	1		0.978269	0.970438	0.894199		0.983043	0.991998	0.973105		0.992099	0.994712	0.975588
	C3	1	1	1		0.999108	1	0.999778		0.994128	0.997778	0.996444		0.996878	0.999527	0.996118
	C4	1	1	1		0.999972	1	1		0.998755	0.999111	0.998667		0.999395	0.999997	0.999949
	C5	1	1	1		0.999999	1	1		0.999842	0.999777	0.999777		0.999933	0.999989	0.999944
	C6	1	1	1		0.99887	1	1		0.990886	0.997333	0.994444		0.99518	0.999096	0.992842
	C7	1	1	1		0.999666	1	1		0.990916	0.997756	0.993492		0.995102	0.999316	0.993747
	C8	1	1	1		0.999903	1	1		0.99606	0.998222	0.998		0.997862	0.999951	0.999293
	C9	1	1	1		0.999989	1	1		0.9992	0.999111	0.998889		0.999587	1	0.999984
	C10	1	1	1		0.999999	1	1		0.999707	1	0.999111		0.999856	1	0.999984
	C11	1	1	1		0.999488	1	1		0.99579	0.998444	0.997111		0.997734	0.999562	0.998047
	C12	1	1	1		0.99998	1	1		0.998981	0.998889	0.998667		0.999525	0.999796	0.999287
	C13	1	1	1		0.827739	0.445662	0.294052		0.587515	0.00424866	0.000223614		0.703031	0.296693	0.217269
	C14	1	1	1		0.897242	0.653778	0.496444		0.978676	0.996	0.972444		0.974544	0.953047	0.867337
	C15	1	1	1		0.996097	0.999778	0.996667		0.995512	0.998	0.997778		0.995099	0.99836	0.991009
	C16	1	1	1		0.999537	1	1		0.999766	1	0.999778		0.999754	0.999933	0.999733
	C17	1	1	1		0.998952	1	0.999778		0.999422	0.999556	0.999333		0.999633	0.999984	0.999853
	C18	1	1	1		0.719757	0.0461469	0.00659241		0.789418	0.0188679	0		0.611595	0.13717	0.0889729
	C19	1	1	1		0.938107	0.821333	0.647778		0.987118	0.994222	0.988		0.991962	0.9902	0.971997
	C20	1	1	1		0.776968	0.380754	0.30118		0.901622	0.602822	0.132547		0.933698	0.79395	0.623497
	C21	1	1	1		0.987157	0.990889	0.955333		0.989685	0.998	0.990889		0.992968	0.995568	0.979439
	C22	1	1	1		0.99998	1	1		0.999902	1	1		0.999929	1	1
Pearson's r			1	1			0.995402	0.987377			0.957657	0.880692			0.99701	0.971536
matK-MB	C0	0.993333	0.989333	0.989333		0.948134	0.852889	0.811111		0.882699	0.556	0.267778		0.966625	0.917078	0.86759
	C1	1	1	1		0.924725	0.804444	0.773111		0.901343	0.609333	0.11		0.956781	0.883856	0.739862
	C2	1	1	1		0.86758	0.615778	0.365778		0.577559	0.0204444	0.00155556		0.769885	0.399444	0.30075
	C3	1	1	1		0.713019	0.156667	0.0577778		0.968989	0.989333	0.906		0.973	0.954492	0.86007
	C4	1	1	1		0.99385	1	0.997333		0.996871	0.998889	0.998222		0.997584	0.999789	0.998366
	C5	1	1	1		0.998939	1	1		0.999746	1	0.999556		0.999834	1	0.999993
	C6	1	1	1		0.999631	1	1		0.9995	1	0.999556		0.999816	0.999999	0.999992
	C7	1	1	1		0.75156	0.196556	0.0447761		0.644803	0	0		0.62369	0.202209	0.140929
	C8	1	1	1		0.951241	0.884	0.714444		0.96633	0.974	0.868889		0.989826	0.988496	0.965407
	C9	1	1	1		0.996431	0.999556	0.993778		0.994027	0.998	0.995778		0.997728	0.999682	0.997877
	C10	1	1	1		0.999977	1	1		0.999754	1	1		0.999909	0.999248	0.996916
	C11	1	1	1		0.725076	0.139395	0.0855936		0.942772	0.920409	0.537795		0.979355	0.97613	0.90464
	C12	1	1	1		0.974564	0.989556	0.893778		0.977681	0.986	0.954444		0.993294	0.99735	0.985598
	C13	1	1	1		0.999381	1	1		0.996029	0.997556	0.995778		0.998701	0.999981	0.99975
	C14	1	1	1		0.999966	1	1		0.998683	0.998889	0.998444		0.999553	0.999999	0.999986
	C15	1	1	1		0.999996	1	1		0.99968	0.999775	0.999551		0.999883	0.999997	0.999988
	C16	1	1	1		0.983723	0.998615	0.975306		0.912716	0.707824	0.19363		0.968359	0.944537	0.819299
	C17	1	1	1		0.999157	1	1		0.995224	0.998	0.996444		0.998268	0.99997	0.999533
	C18	1	1	1		0.999957	1	1		0.998519	0.998666	0.998444		0.999538	0.999989	0.999821
	C19	1	1	1		0.998041	1	1		0.986865	0.993333	0.986222		0.995317	0.999437	0.995064
	C20	1	1	1		0.999395	1	1		0.986805	0.995058	0.986523		0.995089	0.999518	0.995227
	C21	1	1	1		0.999601	1	1		0.992284	0.998	0.994667		0.99708	0.999926	0.998836
	C22	1	1	1		0.999973	1	1		0.999165	0.999556	0.999111		0.999708	1	0.999993
	C23	1	1	1		0.999985	1	1		0.999173	0.999333	0.999333		0.999716	1	1
Pearson's r			1	1			0.996979	0.988201			0.979636	0.846561			0.993812	0.974141
Node-wise reconstruction precision, RPn, has been calculated for those nodes (C0 to C23) present in at least 95% of posterior trees per analysis and data set (abbreviations of data sets as in Table S2) by integrating over the input trees (integrated RPn). For each of these nodes, the proportion of trees, where node-wise reconstruction precision is at or above a certain threshold (0.9 and 0.95, re…
