# Supplementary material for: The Impact of Reconstruction Methods, Phylogenetic Uncertainty and Branch Lengths on Inference of Chromosome Number Evolution in American Daisies (Melampodium, Asteraceae)
Source: PLoS One. 2016 Sep 9;11(9):e0162299. doi: 10.1371/journal.pone.0162299 (PMC5017664; doi:10.1371/journal.pone.0162299)
Supplement: S7 Table — Node-wise reconstruction precision, RPn, has been calculated for those nodes (C0 to C23) present in at least 95% of posterior trees per analysis and data set (abbreviations of data sets as in S2 Table). The fit of the nodewise reconstruction precision integrated over all tree (columns “consensus”) and the nodewise reconstruction precision of the maximum clade credibility tree (column “MCC”) has been assessed by their ratio (column “ratio MCC / consensus”). Overestimation and underestimation by 10% or more of node-wise reconstruction precision on the MCC tree are indicated in red and blue, respectively. (XLSX) [file pone.0162299.s010.xlsx]

## Sheet: TABLE S7
Table S7. Comparison of node-wise reconstruction precision (RPn) of separate trees, integrated over all trees and shown on the consensus tree, and of the Maximum Clade Credibility (MCC) tree.
Dataset	Node	Maximum Parsimony					Maximum Likelihood using ChromEvol (ML-CE)					Maximum Likelihood using BayesTraits (ML-BT)					Bayesian Reversible Jump (BI-RJ)
		range	consensus	MCC	ratio MCC / consensus		range	consensus	MCC	ratio MCC / consensus		range	consensus	MCC	ratio MCC / consensus		range	consensus	MCC	ratio MCC / consensus
ITS-B	C0	0.1663--1.0000	0.810277	0.375	0.462805		0.2851--0.9999	0.892747	0.936718	1.04925		0.1691--0.9777	0.633899	0.605811	0.95569		0.0156--1.0000	0.786193	0.857057	1.09014
	C1	1.0000--1.0000	1	1	1		0.9151--1.0000	0.998565	0.99974	1.00118		0.6956--1.0000	0.999448	0.999793	1.00034		0.8244--1.0000	0.999624	0.999722	1.0001
	C2	1.0000--1.0000	1	1	1		0.9048--1.0000	0.997652	0.997076	0.999423		0.3381--1.0000	0.99514	0.998789	1.00367		0.5860--1.0000	0.997861	0.998724	1.00087
	C3	1.0000--1.0000	1	1	1		0.9967--1.0000	0.999957	0.999949	0.999993		0.4159--1.0000	0.998657	0.999313	1.00066		0.8089--1.0000	0.999436	0.999394	0.999957
	C4	1.0000--1.0000	1	1	1		0.4335--0.9996	0.954572	0.946402	0.991441		0.3358--0.9987	0.978762	0.987708	1.00914		0.2977--1.0000	0.991192	0.992826	1.00165
	C5	1.0000--1.0000	1	1	1		0.7180--0.9991	0.983077	0.992101	1.00918		0.3219--0.9910	0.934278	0.940163	1.0063		0.1683--1.0000	0.96828	0.975516	1.00747
	C6	1.0000--1.0000	1	1	1		0.9819--1.0000	0.999085	0.999515	1.00043		0.3466--1.0000	0.992319	0.993556	1.00125		0.7299--1.0000	0.99654	0.99501	0.998464
	C7	1.0000--1.0000	1	1	1		0.9984--1.0000	0.99996	0.999979	1.00002		0.3497--1.0000	0.997898	0.999497	1.0016		0.8433--1.0000	0.999287	0.999129	0.999842
	C8	1.0000--1.0000	1	1	1		0.9997--1.0000	0.999984	0.999986	1		0.4378--1.0000	0.998986	0.999477	1.00049		0.9121--1.0000	0.999617	0.999557	0.99994
	C9	1.0000--1.0000	1	1	1		0.9999--1.0000	0.999992	0.999995	1		0.4538--1.0000	0.999247	0.999782	1.00054		0.9268--1.0000	0.999733	0.999927	1.00019
	C10	1.0000--1.0000	1	1	1		0.8186--0.9996	0.984067	0.99741	1.01356		0.3176--0.9960	0.94899	0.958904	1.01045		0.3149--1.0000	0.975807	0.975132	0.999308
	C11	1.0000--1.0000	1	1	1		0.9719--1.0000	0.998705	0.999685	1.00098		0.3488--0.9999	0.989769	0.997477	1.00779		0.6973--1.0000	0.9953	0.997949	1.00266
	C12	1.0000--1.0000	1	1	1		0.9991--1.0000	0.999978	0.999996	1.00002		0.4042--1.0000	0.999156	0.99985	1.00069		0.8952--1.0000	0.999697	0.99987	1.00017
	C13	1.0000--1.0000	1	1	1		0.9517--0.9999	0.997858	0.998931	1.00108		0.3386--0.9989	0.983062	0.985288	1.00226		0.5909--1.0000	0.992036	0.989173	0.997114
	C14	1.0000--1.0000	1	1	1		0.9968--1.0000	0.999911	0.999908	0.999997		0.3531--1.0000	0.997486	0.998047	1.00056		0.8806--1.0000	0.999062	0.998413	0.999351
	C15	1.0000--1.0000	1	1	1		0.9998--1.0000	0.999993	0.999965	0.999972		0.3572--1.0000	0.999108	0.996856	0.997747		0.9328--1.0000	0.999749	0.997468	0.997719
	C16	0.3750--1.0000	0.74098	1	1.34956		0.4136--0.9870	0.814668	0.934569	1.14718		0.1296--0.6366	0.449883	0.509077	1.13158		0.0067--1.0000	0.59633	0.628895	1.05461
	C17	1.0000--1.0000	1	1	1		0.8413--1.0000	0.996464	0.979551	0.983028		0.3414--0.9999	0.996223	0.992768	0.996532		0.5465--1.0000	0.998231	0.993779	0.99554
	C18	0.1663--1.0000	0.936869	0.375	0.400269		0.3543--0.9925	0.817949	0.923419	1.12895		0.1399--0.8905	0.485745	0.376505	0.775108		0.0311--1.0000	0.573526	0.616224	1.07445
	C19	1.0000--1.0000	1	1	1		0.3980--0.9988	0.927177	0.955406	1.03045		0.3326--0.9982	0.965067	0.973985	1.00924		0.1189--1.0000	0.985659	0.979522	0.993774
	C20	1.0000--1.0000	1	1	1		0.6762--0.9996	0.983988	0.994808	1.011		0.3333--0.9984	0.968127	0.97464	1.00673		0.2051--1.0000	0.986753	0.964812	0.977764
	C21	1.0000--1.0000	1	1	1		0.9730--1.0000	0.999261	0.999484	1.00022		0.3514--0.9998	0.993675	0.997391	1.00374		0.6359--1.0000	0.997606	0.997948	1.00034
	C22	1.0000--1.0000	1	1	1		0.5522--0.9993	0.972476	0.984682	1.01255		0.3481--0.9999	0.996078	0.993796	0.997709		0.3789--1.0000	0.996795	0.988893	0.992073
ITS-MB	C0	0.3750--1.0000	0.996667	1	1.00334		0.6045--1.0000	0.999081	0.999763	1.00068		0.3871--0.9932	0.929419	0.942433	1.014		0.0082--1.0000	0.88228	0.968747	1.098
	C1	0.3750--1.0000	0.898472	1	1.113		0.4908--0.9826	0.870555	0.964966	1.10845		0.1814--0.6336	0.413421	0.438195	1.05993		0.0013--1.0000	0.48904	0.655052	1.33946
	C2	1.0000--1.0000	1	1	1		0.9942--1.0000	0.999316	0.999066	0.999749		0.4212--1.0000	0.996503	0.990714	0.994191		0.3356--1.0000	0.99683	0.996797	0.999967
	C3	1.0000--1.0000	1	1	1		0.9886--1.0000	0.999243	0.999867	1.00062		0.6539--1.0000	0.999601	0.999956	1.00036		0.4595--1.0000	0.999505	0.999972	1.00047
	C4	1.0000--1.0000	1	1	1		0.6634--0.9965	0.939201	0.954443	1.01623		0.4034--0.9977	0.973373	0.984044	1.01096		0.1540--1.0000	0.980026	0.99579	1.01609
	C5	1.0000--1.0000	1	1	1		0.9870--0.9999	0.997918	0.998306	1.00039		0.4148--0.9982	0.985174	0.981762	0.996537		0.3680--1.0000	0.987527	0.993266	1.00581
	C6	1.0000--1.0000	1	1	1		0.9987--1.0000	0.999934	0.999943	1.00001		0.4404--1.0000	0.997353	0.997941	1.00059		0.4730--1.0000	0.998285	0.999193	1.00091
	C7	1.0000--1.0000	1	1	1		0.9999--1.0000	0.999995	0.999989	0.999994		0.4310--1.0000	0.999167	0.999757	1.00059		0.6390--1.0000	0.999604	0.999962	1.00036
	C8	1.0000--1.0000	1	1	1		0.9948--1.0000	0.999165	0.999231	1.00007		0.4320--1.0000	0.993019	0.991978	0.998951		0.4532--1.0000	0.994191	0.996943	1.00277
	C9	1.0000--1.0000	1	1	1		0.8471--0.9960	0.969219	0.975469	1.00645		0.3100--0.9835	0.849234	0.843784	0.993582		0.0467--1.0000	0.891443	0.947908	1.06334
	C10	1.0000--1.0000	1	1	1		0.9926--1.0000	0.999025	0.999312	1.00029		0.4127--1.0000	0.992499	0.993209	1.00072		0.4177--1.0000	0.993823	0.997392	1.00359
	C11	1.0000--1.0000	1	1	1		0.9994--1.0000	0.999964	0.99989	0.999927		0.4162--1.0000	0.997803	0.998278	1.00048		0.4861--1.0000	0.998606	0.999751	1.00115
	C12	1.0000--1.0000	1	1	1		0.9997--1.0000	0.999981	0.999996	1.00002		0.4482--1.0000	0.998707	0.999676	1.00097		0.7461--1.0000	0.999189	0.999872	1.00068
	C13	1.0000--1.0000	1	1	1		0.9999--1.0000	0.999998	0.999999	1		0.5148--1.0000	0.999589	0.999967	1.00038		0.7576--1.0000	0.999727	0.999979	1.00025
	C14	1.0000--1.0000	1	1	1		0.9974--1.0000	0.999836	0.999812	0.999976		0.4131--1.0000	0.997075	0.995193	0.998112		0.1348--1.0000	0.997366	0.998386	1.00102
	C15	1.0000--1.0000	1	1	1		0.9998--1.0000	0.999994	0.999997	1		0.4366--1.0000	0.999092	0.999546	1.00045		0.3972--1.0000	0.999473	0.99994	1.00047
	C16	0.1663--1.0000	0.942076	1	1.06149		0.4192--0.9965	0.903556	0.984735	1.08984		0.1745--0.9361	0.559131	0.392516	0.702011		0.0289--1.0000	0.547186	0.670495	1.22535
	C17	1.0000--1.0000	1	1	1		0.5978--0.9970	0.929379	0.986596	1.06156		0.4031--0.9939	0.959357	0.983688	1.02536		0.0493--1.0000	0.965345	0.994822	1.03053
	C18	1.0000--1.0000	1	1	1		0.9189--0.9990	0.98994	0.995653	1.00577		0.4000--0.9955	0.959737	0.95925	0.999493		0.0475--1.0000	0.966846	0.988062	1.02194
	C19	1.0000--1.0000	1	1	1		0.9977--1.0000	0.999692	0.999986	1.00029		0.4274--0.9998	0.994456	0.999545	1.00512		0.1842--1.0000	0.995967	0.999836	1.00388
	C20	1.0000--1.0000	1	1	1		0.8179--0.9978	0.97646	0.968917	0.992276		0.4095--0.9997	0.99609	0.995398	0.999305		0.0772--1.0000	0.992493	0.997012	1.00455
matK-B	C0	0.3750--1.0000	0.897917	1	1.11369		0.2592--1.0000	0.880722	0.997577	1.13268		0.1891--0.9993	0.712082	0.743099	1.04356		0.0212--1.0000	0.818306	0.883289	1.07941
	C1	1.0000--1.0000	1	1	1		0.3232--0.9985	0.825342	0.879121	1.06516		0.2289--0.9904	0.918922	0.960923	1.04571		0.0655--1.0000	0.944096	0.96059	1.01747
	C2	1.0000--1.0000	1	1	1		0.5013--0.9999	0.978269	0.999868	1.02208		0.3052--0.9992	0.983043	0.998069	1.01528		0.1685--1.0000	0.992099	0.997848	1.0058
	C3	1.0000--1.0000	1	1	1		0.9438--1.0000	0.999108	0.999864	1.00076		0.3651--0.9999	0.994128	0.997404	1.0033		0.4073--1.0000	0.996878	0.997306	1.00043
	C4	1.0000--1.0000	1	1	1		0.9994--1.0000	0.999972	0.999965	0.999993		0.5582--1.0000	0.998755	0.998983	1.00023		0.8778--1.0000	0.999395	0.998928	0.999533
	C5	1.0000--1.0000	1	1	1		0.9999--1.0000	0.999999	0.999999	1		0.7372--1.0000	0.999842	0.999914	1.00007		0.9737--1.0000	0.999933	0.999902	0.999968
	C6	1.0000--1.0000	1	1	1		0.9589--1.0000	0.99887	0.99983	1.00096		0.3633--0.9997	0.990886	0.994991	1.00414		0.3238--1.0000	0.99518	0.995209	1.00003
	C7	1.0000--1.0000	1	1	1		0.9810--1.0000	0.999666	0.999881	1.00022		0.3661--0.9994	0.990916	0.992191	1.00129		0.2687--1.0000	0.995102	0.99283	0.997716
	C8	1.0000--1.0000	1	1	1		0.9954--1.0000	0.999903	0.99993	1.00003		0.3805--0.9999	0.99606	0.997069	1.00101		0.4006--1.0000	0.997862	0.997084	0.999221
	C9	1.0000--1.0000	1	1	1		0.9998--1.0000	0.999989	0.999981	0.999992		0.7569--1.0000	0.9992	0.998796	0.999596		0.9451--1.0000	0.999587	0.998737	0.99915
	C10	1.0000--1.0000	1	1	1		1.0000--1.0000	0.999999	0.999995	0.999997		0.9000--1.0000	0.999707	0.999569	0.999862		0.9399--1.0000	0.999856	0.999531	0.999674
	C11	1.0000--1.0000	1	1	1		0.9798--1.0000	0.999488	0.999909	1.00042		0.4139--0.9999	0.99579	0.998708	1.00293		0.6901--1.0000	0.997734	0.998663	1.00093
	C12	1.0000--1.0000	1	1	1		0.9971--1.0000	0.99998	0.999998	1.00002		0.4874--1.0000	0.998981	0.999823	1.00084		0.8222--1.0000	0.999525	0.999783	1.00026
	C13	1.0000--1.0000	1	1	1		0.2406--1.0000	0.827739	0.981158	1.18535		0.1123--0.9606	0.587515	0.612066	1.04179		0.0270--1.0000	0.703031	0.71123	1.01166
	C14	1.0000--1.0000	1	1	1		0.3803--1.0000	0.897242	0.980133	1.09238		0.4147--0.9978	0.978676	0.97291	0.994109		0.1041--1.0000	0.974544	0.953498	0.978404
	C15	1.0000--1.0000	1	1	1		0.8996--1.0000	0.996097	0.99913	1.00305		0.5184--0.9999	0.995512	0.995262	0.999749		0.4074--1.0000	0.995099	0.991257	0.996139
	C16	1.0000--1.0000	1	1	1		0.9738--1.0000	0.999537	0.999984	1.00045		0.9308--1.0000	0.999766	0.999953	1.00019		0.8488--1.0000	0.999754	0.999908	1.00015
	C17	1.0000--1.0000	1	1	1		0.9463--1.0000	0.998952	0.999689	1.00074		0.6739--1.0000	0.999422	0.999909	1.00049		0.7956--1.0000	0.999633	0.999885	1.00025
	C18	1.0000--1.0000	1	1	1		0.2061--0.9787	0.719757	0.830529	1.1539		0.2706--0.9329	0.789418	0.821671	1.04086		0.0225--1.0000	0.611595	0.690173	1.12848
	C19	1.0000--1.0000	1	1	1		0.4063--0.9991	0.938107	0.954409	1.01738		0.3264--0.9996	0.987118	0.988926	1.00183		0.1210--1.0000	0.991962	0.98376	0.991732
	C20	1.0000--1.0000	1	1	1		0.3754--0.9994	0.776968	0.988473	1.27222		0.2335--0.9903	0.901622	0.931663	1.03332		0.0312--1.0000	0.933698	0.944406	1.01147
	C21	1.0000--1.0000	1	1	1		0.5846--0.9999	0.987157	0.994368	1.0073		0.3063--0.9997	0.989685	0.995742	1.00612		0.3333--1.0000	0.992968	0.995059	1.00211
	C22	1.0000--1.0000	1	1	1		0.9944--1.0000	0.99998	1	1.00002		0.9504--1.0000	0.999902	1	1.0001		0.9559--1.0000	0.999929	1	1.00007
matK-MB	C0	0.3750--1.0000	0.993333	1	1.00671		0.2817--1.0000	0.948134	0.999922	1.05462		0.3374--0.9990	0.882699	0.988633	1.12001		0.0546--1.0000	0.966625	0.995129	1.02949
	C1	1.0000--1.0000	1	1	1		0.3883--0.9988	0.924725	0.98677	1.0671		0.3083--0.9871	0.901343	0.941374	1.04441		0.0764--1.0000	0.956781	0.97545	1.01951
	C2	1.0000--1.0000	1	1	1		0.2668--1.0000	0.86758	0.985497	1.13591		0.2499--0.9858	0.577559	0.834289	1.44451		0.0607--1.0000	0.769885	0.869498	1.12939
	C3	1.0000--1.0000	1	1	1		0.3653--1.0000	0.713019	0.890677	1.24916		0.4797--0.9961	0.968989	0.978439	1.00975		0.1510--1.0000	0.973	0.984406	1.01172
	C4	1.0000--1.0000	1	1	1		0.9192--1.0000	0.99385	0.999625	1.00581		0.6369--1.0000	0.996871	0.999564	1.0027		0.4795--1.0000	0.997584	0.999705	1.00213
	C5	1.0000--1.0000	1	1	1		0.9702--1.0000	0.998939	0.999693	1.00076		0.9120--1.0000	0.999746	0.999903	1.00016		0.9260--1.0000	0.999834	0.999936	1.0001
	C6	1.0000--1.0000	1	1	1		0.9740--1.0000	0.999631	0.999937	1.00031		0.9126--1.0000	0.9995	0.999735	1.00024		0.8934--1.0000	0.999816	0.999908	1.00009
	C7	1.0000--1.0000	1	1	1		0.1707--0.9915	0.75156	0.860524	1.14498		0.2487--0.8964	0.644803	0.67405	1.04536		0.0243--1.0000	0.62369	0.698086	1.11928
	C8	1.0000--1.0000	1	1	1		0.4146--0.9981	0.951241	0.988879	1.03957		0.4065--0.9978	0.96633	0.987024	1.02141		0.0874--1.0000	0.989826	0.996355	1.0066
	C9	1.0000--1.0000	1	1	1		0.8801--1.0000	0.996431	0.999896	1.00348		0.4950--1.0000	0.994027	0.999065	1.00507		0.4381--1.0000	0.997728	0.999673	1.00195
	C10	1.0000--1.0000	1	1	1		0.9992--1.0000	0.999977	0.999999	1.00002		0.9543--1.0000	0.999754	0.999957	1.0002		0.9591--1.0000	0.999909	0.999985	1.00008
	C11	1.0000--1.0000	1	1	1		0.4036--0.9995	0.725076	0.797699	1.10016		0.3867--0.9949	0.942772	0.966944	1.02564		0.3121--1.0000	0.979355	0.988137	1.00897
	C12	1.0000--1.0000	1	1	1		0.7725--0.9998	0.974564	0.990602	1.01646		0.4026--0.9990	0.977681	0.992307	1.01496		0.4842--1.0000	0.993294	0.997605	1.00434
	C13	1.0000--1.0000	1	1	1		0.9910--1.0000	0.999381	0.999744	1.00036		0.5357--0.9999	0.996029	0.998101	1.00208		0.7819--1.0000	0.998701	0.999276	1.00058
	C14	1.0000--1.0000	1	1	1		0.9991--1.0000	0.999966	0.999988	1.00002		0.6641--1.0000	0.998683	0.999711	1.00103		0.9383--1.0000	0.999553	0.999882	1.00033
	C15	1.0000--1.0000	1	1	1		0.9998--1.0000	0.999996	1	1		0.7882--1.0000	0.99968	0.999997	1.00032		0.9617--1.0000	0.999883	1	1.00012
	C16	1.0000--1.0000	1	1	1		0.8034--0.9996	0.983723	0.999006	1.01554		0.3794--0.9930	0.912716	0.95734	1.04889		0.2605--1.0000	0.968359	0.975711	1.00759
	C17	1.0000--1.0000	1	1	1		0.9788--1.0000	0.999157	0.999643	1.00049		0.5422--0.9999	0.995224	0.998209	1.003		0.8635--1.0000	0.998268	0.999282	1.00102
	C18	1.0000--1.0000	1	1	1		0.9989--1.0000	0.999957	0.999996	1.00004		0.5633--1.0000	0.998519	0.999926	1.00141		0.8909--1.0000	0.999538	0.999971	1.00043
	C19	1.0000--1.0000	1	1	1		0.9588--1.0000	0.998041	0.999508	1.00147		0.4672--0.9997	0.986865	0.997402	1.01068		0.6911--1.0000	0.995317	0.999038	1.00374
	C20	1.0000--1.0000	1	1	1		0.9954--1.0000	0.999395	0.999881	1.00049		0.4730--0.9992	0.986805	0.99299	1.00627		0.7010--1.0000	0.995089	0.995467	1.00038
	C21	1.0000--1.0000	1	1	1		0.9959--1.0000	0.999601	0.999873	1.00027		0.5411--0.9997	0.992284	0.998566	1.00633		0.6861--1.0000	0.99708	0.999425	1.00235
	C22	1.0000--1.0000	1	1	1		0.9988--1.0000	0.999973	0.999951	0.999978		0.7315--1.0000	0.999165	0.998779	0.999614		0.9369--1.0000	0.999708	0.999508	0.9998
	C23	1.0000--1.0000	1	1	1		0.9995--1.0000	0.999985	0.999986	1		0.7265--1.0000	0.999173	0.999586	1.00041		0.9419--1.0000	0.999716	0.999831	1.00011
Node-wise reconstruction precision, RPn, has been calculated for those nodes (C0 to C23) present in at least 95% of posterior trees per analysis and data set (abbreviations of data sets as in Table S2). The fit of the nodewise reconstruction precision integrated over all tree (columns "consensus") and the nodewise reconstruction precision of the maximum clade credibility tree (column "MCC") has b…
